# Supplementary material for: Subcellular Expression Patterns of FKBP Prolyl Isomerase 10 (FKBP10) in Colorectal Cancer and Its Clinical Significance
Source: Int J Mol Sci. 2023 Jul 13;24(14):11415. doi: 10.3390/ijms241411415 (PMC10380463; doi:10.3390/ijms241411415)
Supplement: Supplementary file 1 [file ijms-24-11415-s001.zip]

Archive with 1 entries (1 files):
- ijms-2478103-supplementary.pdf
